# Supplementary material for: Eicosapentaenoic Acid and Docosahexaenoic Acid as an Antimicrobial Agent in Orthopedics—An In Vitro Study About the Race for Surface
Source: Pathogens. 2025 Jan 10;14(1):57. doi: 10.3390/pathogens14010057 (PMC11768219; doi:10.3390/pathogens14010057)
Supplement: Supplementary file 1 [file pathogens-14-00057-s001.zip]

Archive with 1 entries (1 files):
- pathogens-3303721-supplementary.pdf
